# Supplementary material for: DRA involvement in linaclotide-stimulated bicarbonate secretion during loss of CFTR function
Source: JCI Insight. 2024 Jun 13;9(14):e172364. doi: 10.1172/jci.insight.172364 (PMC11383163; doi:10.1172/jci.insight.172364)
Supplement: Supporting data values [file jciinsight-9-172364-s036.xlsx]

## Sheet: Figure 1A
Time Point	Mouse 1	Mouse 2	Mouse 3	Mouse 4	Mouse 5	Mouse 6	Mouse 7	Mouse 8	Mouse 9
15			6.45626	2.60373	5.42893	5.71096	3.45837	2.59606	5.0592
30	0.67982	9.51801	3.87788	2.25262	5.08614	4.37638	3.69478	2.59848	3.3297
45		9.42205	6.6963	2.99261	3.06103	2.40773	3.45083	2.85246	2.92793
60	7.8755	10.1649	6.6917	3.63743	3.6041	2.66558	4.0915		3.08345
75		11.6405	8.46742	3.1131	2.66511	1.287	4.01561	3.92332	2.92305
90	10.2703	19.8816	12.8932	5.754	6.038	0.7364	10.1678	10.2203	5.37645
105	7.37651	19.4278	12.3567	5.72291	8.98307	7.52483	12.226	10.2426	6.28746
120	9.15512	24.9163	13.3835	3.244	8.91759	7.275	7.28653	9.60949	7.79078
135	8.87411	24.8442	14.1893	5.2094	8.1276	7.62329	8.25403	10.3624	6.78422

## Sheet: Figure 1C
Time Point	Mouse 1	Mouse 2	Mouse 3	Mouse 4	Mouse 5	Mouse 6	Mouse 7	Mouse 8
15		6.45626	2.60373	5.42893	5.71096	3.45837	2.59606	5.0592
30	9.51801	3.87788	2.25262	5.08614	4.37638	3.69478	2.59848	3.3297
45	9.42205	6.6963	2.99261	3.06103	2.40773	3.45083	2.85246	2.92793
60	10.1649	6.6917	3.63743	3.6041	2.66558	4.0915		3.08345
75	11.6405	8.46742	3.1131	2.66511	1.287	4.01561	3.92332	2.92305
90	19.8816	12.8932	5.754	6.038	0.7364	10.1678	10.2203	5.37645
105	19.4278	12.3567	5.72291	8.98307	7.52483	12.226	10.2426	6.28746
120	24.9163	13.3835	3.244	8.91759	7.275	7.28653	9.60949	7.79078
135	24.8442	14.1893	5.2094	8.1276	7.62329	8.25403	10.3624	6.78422

## Sheet: Figure 1H
Time Point	Mouse Tissue 1	Mouse Tissue 2	Mouse Tissue 3	Mouse Tissue 4	Mouse Tissue 5	Mouse Tissue 6	Mouse Tissue 7	Mouse Tissue 8
0	13.3333	13.9535	28.5714	18.6441	34.2857	16.3636	30.4348	27.907
10	15	13.0435	24.2424	16.2162	30.5556	16.3636	29.4118	26.1905
20	15.3846	11.5385	22.8571	14.4737	30.5556	15.1515	29.4118	22.7273
30	10.3448	11.7647	22.5	12.6437	26.3158	16.2162	27.7778	21.7391
40	12.7273	12.069	20	11.1111	25.5814	17.6471	26.087	18.75
50	11.8644	11.5942	18.8679	10.7143	23.2558	17.7966	25.7143	16.4179
60	12.5	11.4286	18.6441	9.375	22.449	18.1034	27.2727	14.1026
70	11.4286	11.2676	16.129	8.33333	23.0769	16.9231	22.807	12.5

## Sheet: Figure 1K
Time Point	Human Tissue 1	Human Tissue 2	Human Tissue 3	Human Tissue 4	Human Tissue 5	Human Tissue 6	Human Tissue 7	Human Tissue 8	Human Tissue 9	Human Tissue 10
0	18	10.29	7.33	9	14.67	31	3.14	10.33	5.25	6.19
10	12	10.13	6.6	8.64	14.67	31	3.14	10.33	4.91	6.47
20	18	9.53	6	8.36	14.67	25.36	3.14	8.86	4.26	5.82
30	15	9.53	6	8.13	11	28.18	1.57	7.75	4.26	5.82
40	15	9	6	7.41	14.67	28.18	2.75	8.86	3.86	5.82
50	12.86	8.53	5.08	7.11		28.18	3.14	7.75	3.6	5.82
60	13.5	8.1	5.08	6.59		28.18	2.75	8.86	3.31	5.5
70	14	7.71	4.71		11	25.83	2.44	8.86	2.57	5.5
80	14	6.55	4.71		11	25.83	2.2	7.75	2.16	4.63
90	14.4	7.04	4.71		11	25.83	2	7.75	1.69	5.21
100	13.09	6.75	4.4		11	25.83	2	6.2	1.35	4.95
110		6.48			11	25.83	1.1	6.2	0.99	4.95

## Sheet: Figure 2A
Time Point	Mouse 1	Mouse 2	Mouse 3	Mouse 4	Mouse 5	Mouse 6	Mouse 7	Mouse 8	Mouse 9	Mouse 10	Mouse 11	Mouse 12
15	6.9476	2.97324	4.06816	8.25957	1.11867	6.4545	4.6035	5.55992	7.64606	6.58956	6.59269	3.41367
30	7.00194	0.795707	3.63247	8.12166	1.23487	6.32994	5.04	3.29656	6.40993	2.8633	5.45152	2.79072
45	7.71846	4.78141	3.69732	6.70556	0.651092	4.0548	2.36267	3.80328	7.66157	8.55772	7.04035	3.27015
60	5.5199	7.707	2.63965	3.92229	1.69867	10.6261	7.67473	2.10533	7.2311	8.97744	7.09663	3.12215
75	6.10273	6.37723	5.26461	4.35671	1.981	8.37087	8.37503	3.06686	6.98154	8.54081	6.04073	2.4616
90	17.7171	11.3962	4.97815	6.73901	4.47571	12.4017	6.81913	3.30464	7.5837	8.69684	6.552	4.3602
105	21.5368	11.5734	7.61394	7.14429	3.28638	11.8265	8.27079	4.60093	8.79691	11.295	7.94682	3.58271
120	27.8884	18.2257	6.62701	11.2032	6.4862	16.4802	6.53528	4.72331	8.36085	11.5419	8.21977	3.45583
135	31.1502	24.057	5.63126	11.6747	9.68145	17.671	2.90762	6.18387	8.78085	11.2096	8.58513	2.4504

## Sheet: Figure 2D
WT
Time Point	Mouse 1	Mouse 2	Mouse 3	Mouse 4	Mouse 5	Mouse 6	Mouse 7	Mouse 8
0	94.1176	103.371	108.197	106.965	105.753	100	101.709	103.173
10	105.882	96.6292	91.8033	93.0355	94.2472	100	98.2906	96.827
20	108.597	85.4797	86.5574	83.0383	94.2472	92.5926	98.2906	84.0234
30	73.0223	87.1558	85.2049	72.5392	81.1699	99.0991	92.83	80.3702
40	89.8396	89.4098	75.7377	63.7465	78.9047	107.843	87.1795	69.3193
KO
Time Point	Mouse 1	Mouse 2	Mouse 3	Mouse 4	Mouse 5	Mouse 6	Mouse 7
0	106.667	104.762	96.7742	94.2883	99.8314	131.524	102.041
10	93.3333	95.2381	103.226	105.712	100.169	68.476	97.9592
20	93.3333	87.3016	103.226	103.717	95.0318	105.735	112.597
30	86.57	74.8299	110.599	99.9456	86.1916	108.12	90.703
40	90.505	65.4762	113.852	101.64	82.3609	104.455	85.9291

## Sheet: Figure 2G
No CFTRinh-172
Time Point	Human Tissue 1	Human Tissue 2	Human Tissue 3	Human Tissue 4	Human Tissue 5	Human Tissue 6	Human Tissue 7	Human Tissue 8	Human Tissue 9	Human Tissue 10
0	120	100.784	105.24	102.041	100	100	100	100	103.347	97.7883
10	80	99.2164	94.7595	97.9592	100	100	100	100	96.6535	102.212
20	120	93.3399	86.145	94.7846	100	81.8064	100	85.7696	83.8583	91.9431
30	100	93.3399	86.145	92.1769	74.983	90.9032		75.0242	83.8583	91.9431
40	100	88.1489	86.145	84.0136	100	90.9032	87.5796	85.7696	75.9843	91.9431
50	85.7333	83.5455	72.9361	80.6122		90.9032	100	75.0242	70.8661	91.9431
60	90	79.334	72.9361	74.7165		90.9032	87.5796	85.7696	65.1575	86.8878
With CFTRinh-172
Time Point	Human Tissue 1	Human Tissue 2	Human Tissue 3	Human Tissue 4	Human Tissue 5	Human Tissue 6	Human Tissue 7	Human Tissue 8	Human Tissue 9	Human Tissue 10	Human Tissue 11	Human Tissue 12	Human Tissue 13	Human Tissue 14
0	90.9091	100	103.704	99.4975	110.092	100	120	100	100	100	102.041	99.4083	100	88.8889
10	109.091	100	96.2963	100.502	89.9083	100	80	100	100	100	97.9592	100.592	100	111.111
20	109.091	92.8571	96.2963	92.1273	89.9083	100	80	100	100	87.5	90.703	101.651	98.2456	95.2381
30	109.091	86.6667	96.2963	93.5447	89.9083	100	80	100	100	87.5	85.5826	96.568	93.3333	83.3333
40	90.9091	81.25	89.8765	86.8629	84.289	90	160	100	50	87.5	82.9082	96.568	88.8889	88.8889
50	90.9091	81.25	89.8765	81.072	79.3308	75	80	85.7143	80	77.7778	81.6326	91.9696	88.8889	79.3651
60	75.7576	76.4706	84.2593	82.9146	79.3308	81.8182	80	85.7143	80	77.7778	75.188	87.7891	81.1594	69.4444

## Sheet: Figure 3C
Time Point	Mouse 1	Mouse 2	Mouse 3	Mouse 4	Mouse 5	Mouse 6	Mouse 7	Mouse 8	Mouse 9	Mouse 10
15	1.12049	2.96987	2.4472	4.86673	3.27828	1.95968	2.21569	4.11816	6.19171	1.31962
30	1.25111	2.50734	2.07926	4.79232	3.952	1.88734	2.24919	1.96151	2.95477	3.76121
45	0.531825	2.13675	2.85071	4.34005	5.244	1.70856	1.67376	2.44969	2.55782	2.79042
60	1.07336	2.903	2.59286	5.21442	5.85733	2.08587	1.9773	1.92741	-0.62283	3.52739
75	0.795144	2.48002	3.4753	5.7456	5.42719	4.32588	1.9669	1.82312	4.96289	2.62286
90	1.146	3.29821	3.61076	6.312	6.22717	3.36105	2.36289	2.23565	6.3129	3.6642
105	0.550094	3.88729	3.79224	7.10787	7.02125	2.86719	2.64011		5.3331	3.98526
120	0.942637	4.82973	4.51945	9.01784	6.6531	3.3561	2.52024	1.39995	5.13251	4.7244
135	0.9186	4.80097	4.18121	9.8658		3.1584	3.58037	2.3952	5.95182	4.65582

## Sheet: Figure 7A
Time	Undifferentiated + CFTRinh172
1.00157	7.8162	7.08892	7.11604
1.08507	7.82791	7.10211	7.12527
1.16857	7.82534	7.10051	7.1259
1.25207	7.81732	7.09801	7.12295
1.33557	7.82372	7.11328	7.13677
1.41907	7.8209	7.10273	7.12693
1.50257	8.36923	7.84027	7.86114
1.58607	8.53969	7.98566	7.99706
1.66957	8.60286	8.0355	8.05672
1.75307	8.65893	8.06136	8.09435
1.83657	8.68505	8.0453	8.08466
1.92007	8.70578	8.03774	8.08135
2.00357	8.69397	8.00233	8.05278
2.08707	8.68543	7.97241	8.03175
2.17057	8.66253	7.94411	8.00704
2.25407	8.63758	7.91797	7.98082
2.33757	8.62559	7.91072	7.97157
2.42107	8.59941	7.87929	7.94141
2.50457	8.57682	7.8632	7.9268
2.58807	8.55884	7.84339	7.90618
2.67157	8.54229	7.82421	7.88494
2.75507	8.52492	7.79688	7.85953
2.83857	8.48514	7.75097	7.81328
2.92207	8.4701	7.73144	7.79381
3.00557	8.43739	7.68881	7.75226
3.08907	8.41151	7.66128	7.72474
3.17257	8.39296	7.63291	7.69985
3.25607	8.37235	7.6097	7.67757
3.33957	8.3507	7.5815	7.65227
3.42307	8.32753	7.55871	7.63044
3.50657	8.32794	7.54994	7.62312
3.59007	8.29681	7.52106	7.59614
3.67357	8.27249	7.48613	7.56369
3.75707	8.24232	7.45394	7.53334
3.84057	8.2225	7.42211	7.50427
3.92407	8.22105	7.41053	7.49687
4.00757	8.19307	7.37536	7.46684
4.09107	8.17001	7.34997	7.44423
4.17457	8.157	7.33202	7.4274
4.25807	8.15675	7.31902	7.41601
4.34157	8.1395	7.29719	7.39443
4.42507	8.14039	7.29138	7.39096
4.50857	8.1194	7.26207	7.36097
4.59207	8.10812	7.25459	7.35654
4.67557	8.10566	7.25378	7.35356
4.75907	8.1017	7.24622	7.34493
4.84257	8.07696	7.21869	7.32001
4.92607	8.06583	7.20791	7.30962
5.00957	8.05548	7.19654	7.29991
5.09307	8.04841	7.19148	7.29421
5.17657	8.03441	7.1738	7.27753
5.26007	8.01537	7.16033	7.26457
5.34357	8.00148	7.14509	7.24963
5.42707	8.00256	7.1358	7.24224
5.51057	7.98201	7.11287	7.22067
5.59407	7.97567	7.10264	7.21204
5.67757	7.97565	7.09933	7.20897
5.76107	7.95847	7.08107	7.19084
5.84457	7.94879	7.06809	7.17718
5.92807	7.94793	7.06174	7.17278
6.01157	7.94293	7.05316	7.16605
6.09507	7.93843	7.03594	7.1502
6.17857	7.9142	7.01723	7.13128
6.26207	7.9024	7.00289	7.11745
6.34557	7.89415	6.99484	7.10872
6.42907	7.89369	6.98641	7.1011
6.51257	7.88836	6.97785	7.09491
6.59607	7.87936	6.96548	7.08244
6.67957	7.8692	6.95464	7.07224
6.76307	7.87212	6.95012	7.06919
6.84657	7.85146	6.93526	7.05551
6.93007	7.85323	6.93187	7.05156
7.01357	7.84836	6.91993	7.04181
7.09707	7.83149	6.89647	7.0173
7.18057	7.82073	6.8848	7.00782
7.26407	7.81303	6.87338	6.9957
7.34757	7.80792	6.86993	6.99282
7.43107	7.80042	6.86024	6.98357
7.51457	7.80159	6.85517	6.97887
7.59807	7.80055	6.84818	6.97208
7.68157	7.7923	6.83452	6.95956
7.76507	7.79374	6.83376	6.95923
7.84857	7.76953	6.81156	6.93691
7.93207	7.76353	6.80177	6.92906
8.01557	7.75366	6.78988	6.91694
8.09907	7.74561	6.77691	6.90412
8.18257	7.73519	6.76695	6.89453
8.26607	7.73177	6.75486	6.88373
8.34957	7.73566	6.75104	6.88075
8.43307	7.71059	6.73735	6.86725
8.51657	7.70661	6.72837	6.85913
8.60007	7.70905	6.72136	6.85174
8.68357	7.69513	6.70616	6.83908
8.76707	7.69676	6.69759	6.8301
8.85057	7.69226	6.69661	6.82837
8.93407	7.67427	6.6712	6.80486
9.01757	7.66238	6.66553	6.8014
9.10107	7.6566	6.65379	6.7891
9.18457	7.65838	6.65791	6.79166
9.26807	7.65023	6.64659	6.78097
9.35157	7.65227	6.633	6.76611
9.43507	7.64962	6.64758	6.78152
9.51857	7.62825	6.62847	6.76279
9.60207	7.64341	6.6437	6.77909

## Sheet: Figure 7B
Time	Undifferentiated + DRAinhA250 + CFTRinh172
7.68157	7.34584	7.76163	6.95124
7.76507	7.36095	7.76259	6.95397
7.84857	7.32752	7.76168	6.93999
7.93207	7.34317	7.76169	6.94836
8.01557	7.31505	7.76111	6.93869
8.09907	8.75418	7.81057	7.63299
8.18257	8.63666	7.80618	7.58629
8.26607	8.56441	7.80336	7.55691
8.34957	8.53839	7.80326	7.54189
8.43307	8.49466	7.80098	7.51552
8.51657	8.4697	7.80045	7.50718
8.60007	8.44747	7.79849	7.47902
8.68357	8.40028	7.79713	7.46453
8.76707	8.41871	7.79721	7.46528
8.85057	8.38001	7.79631	7.44493
8.93407	8.38036	7.79662	7.43958
9.01757	8.35654	7.79593	7.43579
9.10107	8.34912	7.79548	7.41949
9.18457	8.32449	7.79446	7.40403
9.26807	8.30077	7.7937	7.39488
9.35157	8.29513	7.79353	7.39342
9.43507	8.27108	7.79257	7.37545
9.51857	8.28474	7.79337	7.38285
9.60207	8.27084	7.79224	7.36579
9.68557	8.25555	7.79117	7.35999
9.76907	8.2575	7.79193	7.35832
9.85257	8.24837	7.79183	7.35894
9.93607	8.23907	7.79064	7.34119
10.0196	8.18959	7.78937	7.31799
10.1031	8.21534	7.78961	7.32012
10.1866	8.19019	7.78877	7.30466
10.2701	8.18272	7.78868	7.28815
10.3536	8.1753	7.7875	7.2801
10.4371	8.1787	7.78754	7.2676
10.5206	8.18686	7.78883	7.27876
10.6041	8.17646	7.78777	7.27082
10.6876	8.16666	7.78818	7.27015
10.7711	8.14741	7.78803	7.25997
10.8546	8.17978	7.78987	7.28165
10.9381	8.16605	7.78992	7.28714
11.0216	8.18017	7.79151	7.29742
11.1051	8.19733	7.7908	7.30227
11.1886	8.19173	7.79433	7.32294
11.2721		7.80474
11.3556		7.82619
11.4391		7.74266
11.5226	8.1714	7.77326	7.39454
11.6061	8.09103	7.77174	7.33132
11.6896	8.03462	7.77257	7.30714
11.7731	7.99883	7.77203	7.29021
11.8566	7.96188	7.77211	7.27888
11.9401	7.91828	7.77216	7.24771
12.0236	7.9306	7.77323	7.25291
12.1071	7.92965	7.77495	7.24676
12.1906	7.9419	7.77585	7.24459
12.2741	7.97513	7.77745	7.25309
12.3576	7.97367	7.77739	7.24984
12.4411	7.997	7.77762	7.26365

[truncated: 3 more sheets: Figure 7D, Figure 7E, Supplementary Figure 1A]
